# Supplementary material for: Gastric cancer cell death analyzed by live cell imaging of spheroids
Source: Sci Rep. 2022 Jan 27;12:1488. doi: 10.1038/s41598-022-05426-1 (PMC8795446; doi:10.1038/s41598-022-05426-1)
Supplement: Supplementary file 1 — Supplementary Information 1. [file 41598_2022_5426_MOESM1_ESM.zip]

Archive with 3 entries (3 files):
- Bicellular spheroids formation/250 HGT-1 + 250 CAF.mp4
- Bicellular spheroids formation/250 HGT-1.mp4
- Bicellular spheroids formation/500 HGT-1.mp4
