# Supplementary material for: Gastric cancer cell death analyzed by live cell imaging of spheroids
Source: Sci Rep. 2022 Jan 27;12:1488. doi: 10.1038/s41598-022-05426-1 (PMC8795446; doi:10.1038/s41598-022-05426-1)
Supplement: Supplementary file 2 — Supplementary Information 2. [file 41598_2022_5426_MOESM2_ESM.zip]

Archive with 4 entries (4 files):
- Cytotoxicity/Ctrl.mp4
- Cytotoxicity/D+L.mp4
- Cytotoxicity/Docetaxel 5 nM.mp4
- Cytotoxicity/Lovastatin 12.5 μM.mp4
